# Supplementary material for: TNF-α impairs platelet function by inhibiting autophagy and disrupting metabolism via syntaxin 17 downregulation
Source: J Clin Invest. 2025 Jun 10;135(15):e186065. doi: 10.1172/JCI186065 (PMC12321402; doi:10.1172/JCI186065)
Supplement: Supporting data values [file jci-135-186065-s029.xlsx]

## Sheet: Figure 1B
	Mitochondrial Respiration							Statistics
		HC			MPN				HC			MPN
	Time (min)	1	2	3	1	2	3	Row	Mean	SEM	N	Mean	SEM	N
	1.38322	249.603	255.225	295.374	126.633	250.942	172.465	Row 1	266.734	24.9621	3	183.347	62.8649	3
	9.9146	243.989	261.341	291.392	128.31	249.656	173.47	Row 2	265.574	23.9833	3	183.812	61.3305	3
	18.4405	236.666	266.479	290.008	133.148	255.984	177.053	Row 3	264.385	26.7325	3	188.728	62.2445	3
	27.0784	74.583	145.904	109.437	40.5591	84.158	65.7784	Row 4	109.975	35.6633	3	63.4985	21.8887	3
	35.5973	70.9766	141.29	109.217	38.5948	75.1588	64.7554	Row 5	107.161	35.2017	3	59.503	18.8394	3
	44.1232	68.2506	143.442	106.814	39.2603	77.6304	62.7879	Row 6	106.169	37.6	3	59.8929	19.3482	3
	52.7506	322.872	323.95	284.659	173.213	321.181	182.587	Row 7	310.494	22.3799	3	225.66	82.8562	3
	61.2695	292.373	321.619	291.566	169.765	305.142	172.143	Row 8	301.853	17.1226	3	215.684	77.4828	3
	69.7851	289.288	333.118	267.288	167.768	311.488	175.242	Row 9	296.565	33.5127	3	218.166	80.9054	3
	78.4162	53.0872	156.569	113.461	43.2563	80.0997	55.3359	Row 10	107.706	51.9805	3	59.564	18.7821	3
	86.9372	53.1078	154.87	120.897	41.3539	82.6641	54.4925	Row 11	109.625	51.8091	3	59.5035	21.106	3
	95.4574	50.2275	153.574	118.008	39.8308	82.5679	53.7325	Row 12	107.27	52.5034	3	58.7104	21.7991	3

## Sheet: Figure 1C
	HC				MPN
		Mitochondrial Respiration			Mitochondrial Respiration
		Basal	Maximal	ATP-Linked	Basal	Maximal	ATP-Linked
	1	221.462	237.14	199.593	224.699	390.945	219.619
	2	285.141	450.782	281.551	224.994	141.602	224.951
	3	313.018	346.829	287.003	196.513	272.645	192.576
	4	309.703	376.341	293.052	211.397	315.457	193.374
	5	260.953	380.896	257.901	236.431	293.048	229.979
	6	289.206	459.619	277.464	170.72	363.78	163.5
					273.046	320.796	252.454
					205.528	261.759	202.378
					210.622	121.551	185.465
					124.765	247.226	124.336
					261.66	36944.6	255.392
	n	6	6	6	11	11	11
	Mean	279.9	375.3	266.1	193	272.9	182.8
	SD	34.27	80.92	34.7	58.02	86.69	54.96
	SEM	13.99	33.03	14.17	18.35	27.41	17.38
	Minimum	221.5	237.1	199.6	114.1	121.6	104.5
	25% Percentile	251.1	319.4	243.3	123.9	220.8	122.3
	Median	287.2	378.6	279.5	208.1	282.8	189.4
	75% Percentile	310.5	453	288.5	242.7	331.5	235.6
	Maximum	313	459.6	293.1	273	390.9	255.4

## Sheet: Figure 1E
	Metabolite Set Enrichment	P- value
	Pentose phosphate pathway	0.046341
	Pyruvate metabolism	0.046341
	β-Alanine metabolism	0.039182
	Neomycin, kanamycin and gentamicin biosynthesis	0.030254
	Starch and sucrose metabolism	0.02935
	Histidine metabolism	0.02345
	Glyoxylate and dicarboxylate metabolism	0.011544
	Glutathione metabolism	0.0079362
	Glycolysis / Gluconeogenesis	0.0064261
	Butanoate metabolism	0.0012558
	Arginine biosynthesis	0.0010148
	Citrate cycle	0.00017109
	Purine metabolism	4.8e-05
	Alanine, aspartate and glutamate metabolism	1.94e-06

## Sheet: Figure 1F
		ATP
		HC	MPN
	1	57769	41893.2
	2	37322.9	8829.71
	3	46239.2	18164.5
	4	138391	60580.3
	5	98588.3	32598.7
	6	75159.3	36645.7
	7	103331	36944.6
	8	150568
	9	127062
	10	103277
	11	145544
	12	148624
	13	140124
	14	13857.9
	15	8997.57
	16	67751.8
	17	78059.1
	18	61777.5
	n	18	7
	Mean	89025	33665
	SD	46381	16683
	SEM	10932	6306
	Minimum	8998	8830
	25% Percentile	54887	18165
	Median	88324	36646
	75% Percentile	138824	41893
	Maximum	150568	60580

## Sheet: Figure 1G
		AMP
		HC	MPN
	1	21709.8	671836
	2	317464	462279
	3	291401	375072
	4	297840	429130
	5	160107	503007
	6	25792	514551
	7	244149	535121
	8	182188
	9	97528.1
	10	468667
	11	483494
	12	323520
	13	290023
	14	257598
	15	358847
	16	184144
	17	211127
	18	431476
	n	18	7
	Mean	258171	498714
	SD	134104	94006
	SEM	31609	35531
	Minimum	21710	375072
	25% Percentile	176668	429130
	Median	273811	503007
	75% Percentile	332352	535121
	Maximum	483494	671836

## Sheet: Figure 1H
		Platelet Thrombus Formation
			AUC
			HC	MPN
		1	372.7	372.7
		2	402.3	401
		3	394.3	299.8
		4	401.9	420
		5	311.4	9.9
		6	324	363.4
		7	367.7	57.5
		8	317.3	429.2
		9	402.4	122.9
		10	391.7	371.8
		11	328.3	5.8
		12	275.4	274.8
		13	377.3	174.6
		14	394.5	45.2
		15	394.6	131.6
		16	416.7	443.5
		17	332	413.9
		18	363.6	383.3
		19	376.9	396.2
		20	348.1	352.3
		21	367.7	368.3
		22	274.9	286.6
		23	292.7	5.8
		24	258.1	179.8
		25	289.1	368.4
		26	223	316.5
		27	259.7	288.8
		28	310.3	318.9
		29	287.9	404.3
		30	406.2	183.9
				367.1
				289.5
				153
				236
				0.9
				5.7
				3.3
				2.1
				373
				3.1
				228.3
		n	30	41
		Mean	343.4	240.3
		SD	53.67	154.1
		SEM	9.639	24.07
		Minimum	223	0.9
		25% Percentile	292.7	90.2
		Median	363.6	288.8
		75% Percentile	394.3	372.3
		Maximum	416.7	443.5

## Sheet: Figure 1I
		Force																						Statistics
		Ctl											MPN												Vehicle			CQ
	Time	1	2	3	4	5	6	7	8	9	10	11	1	2	3	4	5	6	7	8	9	10	11	Row	Mean	SEM	N	Mean	SEM	N
	0	0	0	0	0	0	0	0	0	0	0	0	0	0	0	0	0	0	0	0	0	0	0	Row 1	HC			MPN
	2	0	0	0	0	0	0	0	0	0	0	0	0	0	0	0	0	0	0	0	0	0	0	Row 2	0	0	11	0	0	11
	4	0	0	0	0	0	0	0	0	0	0	0	0	0	0	0	0	0	0	0	0	0	0	Row 3	0	0	11	0	0	11
	6	0	0	0	0	0	0	0	0	0	0	0	0	0	0	0	0	0	0	0	0	0	0	Row 4	0	0	11	0	0	11
	8	0	0	0	0	0	0	0	0	0	0	0	0	0	0	0	0	0	0	0	0	0	0	Row 5	0	0	11	0	0	11
	10	0	0	0	0	0	0	0	0	0	0	0	0	0	0	0	0	0	0	0	0	0	0	Row 6	0	0	11	0	0	11
	12	0	0	0	0	0	0	0	0	0	0	0	0	0	0	0	0	0	0	0	0	0	0	Row 7	0	0	11	0	0	11
	14	0	0	0	0	0	0	0	0	0	0	0	0	0	0	0	0	0	0	0	0	0	0	Row 8	0	0	11	0	0	11
	16	0	0	0	0	0	0	0	0	0	0	0	0	0	0	0	0	0	0	0	0	0	0	Row 9	0	0	11	0	0	11
	18	0	0	0	0	0	0	0	0	0	0	0	0	0	0	0	0	0	0	0	0	0	0	Row 10	0	0	11	0	0	11
	20	0	0	0	0	0	0	0	0	0	0	0	0	0	0	0	0	0	0	0	0	0	0	Row 11	0	0	11	0	0	11
	22	0.674702	0	0	0	0	0	0	0	0	0	0	0	0	0	0	0	0	0	0	0	0	0	Row 12	0	0	11	0	0	11
	24	7.15872e-14	0	0	0	0	0	0	0	0	0	0	0	0	0	0	0	0	0	0	0	0	0	Row 13	0.0613366	0.0613366	11	0	0	11
	26	0.0490546	0	0	2.50419	0	0	0	0	0	0	0	0	0	0	1.93308	0	0	0	0	0	0.874279	0	Row 14	6.50793e-15	6.50793e-15	11	0	0	11
	28	5.80191	1.79229	0	7.96789	0	0	0	0	0	0	0	0	0	0.703112	0	0	0	26.3117	0	0	0	0	Row 15	0.232113	0.227251	11	0.255214	0.185489	11
	30	10.7594	0	2.37855	13.1396	0	0.724771	0	0	0	7.16e-14	0	0	0.228208	0	0	0	0	66.4004	0	0	6.21103	0	Row 16	1.41474	0.843938	11	2.45589	2.38643	11
	32	21.4171	0	7.17648e-14	24.2874	0	7.1587e-14	0	14.2782	5.31748	3.87257	9.71184	0	0	14.9724	0	11.3092	10.629	96.3853	10.474	10.9292	19.6093	0	Row 17	2.45476	1.44069	11	6.62179	6.00402	11
	34	32.5053	0	0	41.3247	4.78826	1.35332	13.4636	37.0902	18.3644	21.022	27.1258	5.70201	1.4135	35.4726	0	26.5384	25.1253	114.992	28.3787	31.9878	39.2199	4.68331	Row 18	7.17133	2.73749	11	15.8462	8.31577	11
	36	42.8796	0	0	59.0489	18.3981	2.19397	35.3559	65.3269	30.8853	36.1933	51.4621	16.5277	3.54511	60.5445	0	51.4479	45.8561	136.968	46.9227	56.5215	54.1631	0	Row 19	17.9125	4.60393	11	28.5012	9.67882	11
	38	65.8189	0	10.3504	85.321	36.9967	6.10512	67.059	92.9387	45.3223	57.8096	75.9797	28.6863	10.8377	93.1549	0	81.2475	63.2962	156.436	70.1926	89.4536	70.7664	13.6177	Row 20	31.0676	7.0591	11	42.9542	11.8688	11
	40	88.9464	2.70987	25.6846	113.375	56.1351	8.58068	95.7672	122.158	59.7656	81.6346	99.4774	41.0292	18.9901	123.523	0	104.449	72.2533	168.619	93.8091	106.422	93.5224	31.2478	Row 21	49.4274	9.7955	11	61.6081	13.8397	11
	42	104.956	14.2367	38.9001	141.609	77.317	13.8845	116.854	157.585	75.1831	104.592	123.71	58.7353	26.0062	148.322	0	140.081	85.3447	179.527	113.377	127.7	117.237	51.6071	Row 22	68.5668	12.4928	11	77.6241	15.2055	11
	44	129.179	24.9873	48.447	166.86	101.501	19.1729	146.81	192.105	97.1465	130.007	143.81	78.5866	35.2275	177.047	0	165.216	99.0699	207.49	135.058	145.345	140.433	73.1398	Row 23	88.0753	14.774	11	95.2668	16.7867	11
	46	155.796	30.124	61.7476	192.079	124.502	26.4562	175.82	228.725	115.771	146.99	168.982	96.5479	45.1353	203.757	0	194.9	115.142	238.478	158.762	170.102	161.243	98.1523	Row 24	109.093	17.2507	11	114.238	19.0239	11
	48	176.651	34.4104	71.0071	214.346	147.223	40.9247	207.951	267.391	133.973	162.814	191.848	115.442	57.6923	222.805	0	215.23	142.234	258.895	185.158	190.569	186.816	118.741	Row 25	129.727	19.9455	11	134.747	21.5406	11
	50	196.649	45.9192	79.7064	232.424	170.188	56.715	239.465	302.916	154.593	180.845	213.948	135.417	70.0148	247.834	9.12743	242.347	151.547	270.587	209.293	203.648	212.463	149.476	Row 26	149.867	22.496	11	153.962	23.1066	11
	52	207.272	62.6208	94.6163	251.683	189.554	75.561	268.512	323.591	168.4	193.208	225.891	154.35	84.0337	258.579	28.5434	259.707	168.072	278.341	224	208.897	225.529	182.629	Row 27	170.306	24.4516	11	172.887	24.0515	11
	54	219.931	78.9906	108.044	256.355	205.6	93.8268	288.536	338.926	174.715	183.593	231.627	166.772	96.996	271.612	47.0764	268.095	171.816	286.698	223.892	206.552	233.467	218.033	Row 28	187.355	24.9038	11	188.426	23.2022	11
	56	228.474	113.044	118.705	273.77	208.277	111.887	303.939	348.919	183.868	170.177	232.874	174.555	109.658	270.873	62.0164	272.105	170.55	290.829	227.474	202.015	243.3	247.371	Row 29	198.195	24.6776	11	199.183	22.4068	11
	58	225.1	120.944	121.901	265.582	210.318	128.151	312.352	355.668	190.513	159.02	231.865	183.451	116.396	265.749	80.3977	273.055	149.898	291.925	229.365	186.574	257.008	270.549	Row 30	208.539	23.8678	11	206.432	21.6608	11
	60	222.912	131.1	119.925	257.934	216.547	148.47	311.58	368.466	196.316	157.864	230.599	189.832	124.097	268.991	100.463	285.492	153.895	295.353	231.856	194.706	258.054	282.462	Row 31	211.038	23.5196	11	209.488	21.4196	11
	62	226.812	135.104	120.916	252.299	217.987	164.608	323.226	368.641	202.79	160.192	228.324	192.973	132.765	259.19	111.156	276.843	156.221	293.759	234.059	192.388	258.711	293.399	Row 32	214.701	23.1886	11	216.836	20.7043	11
	64	227.175	155.977	126.196	261.119	219.13	186.411	326.916	375.928	201.662	158.185	224.7	197.594	140.543	259.392	119.383	277.29	164.571	291.626	234.116	195.471	263.219	306.775	Row 33	218.264	22.9319	11	218.315	19.6046	11
	66	218.11	183.612	127.13	258.442	218.421	208.75	334.893	386.013	206.788	178.473	215.683	202.624	147.957	251.651	124.927	268.104	156.648	283.714	232.67	186.548	268.826	316.445	Row 34	223.945	22.4665	11	222.726	19.0914	11
	68	210.369	210.204	134.009	254.287	216.77	226.728	345.077	392.096	215.968	200.805	215.313	206.608	150.723	261.557	128.083	276.832	146.744	277.2	233.55	192.002	277.374	320.013	Row 35	230.574	21.952	11	221.829	18.7926	11
	70	209.128	242.763	134.895	253.997	211.68	242.09	355.627	398.671	226.346	218.307	212.26	208.977	155.461	265.047	118.598	272.211	160.235	277.303	234.226	193.823	282.107	324.93	Row 36	238.33	21.4872	11	224.608	19.3181	11
	72	219.025	257.232	139.492	264.359	210.712	255.744	365.269	406.781	239.357	236.018	219.501	210.805	161.02	272.211	118.498	267.022	162.359	278.334	234.687	198.497	285.033	329.833	Row 37	245.979	21.8652	11	226.629	19.4122	11
	74	224.718	270.267	141.359	285.377	215.783	271.234	380.855	422.156	262.109	261.447	223.88	216.436	164.221	281.804	128.111	271.403	172.123	276.996	248.17	209.232	284.958	321.991	Row 38	255.772	22.1043	11	228.936	19.4517	11
	76	237.02	269.925	150.245	294.723	225.473	288.481	422.162	431.351	291.879	314.075	232.621	216.855	168.34	298.502	139.757	271.592	183.082	273.948	252.594	207.718	287.255	333.346	Row 39	269.017	23.2513	11	234.131	18.3166	11
	78	250.353	300.051	159.694	321.691	236.941	305.941	456.064	442.461	322.315	354.563	240.499	217.666	171.693	315.545	151.229	273.012	213.519	272.209	255.531	210.882	286.413	331.647	Row 40	287.087	24.8923	11	239.363	18.2595	11
	80	263.564	313.818	164.37	349.175	246.921	317.406	477.512	443.692	349.644	384.813	253.006	223.208	171.911	320.872	153.859	268.831	226.898	270.312	258.322	206.294	288.998	329.009	Row 41	308.234	26.5524	11	245.395	17.295	11
	82	277.722	330.68	172.143	364.149	261.343	330.152	492.816	456.02	382.74	401.889	266.937	220.18	171.786	341.152	166.518	268.599	236.361	266.137	264.697	211.931	289.985	325.731	Row 42	323.993	27.4929	11	247.138	17.0655	11
	84	289.244	330.786	183.332	376.825	271.774	334.449	504.388	463.509	411.734	422.333	284.869	215.048	171.048	354.663	171.535	278.367	236.14	262.642	267.217	214.831	286.132	315.529	Row 43	339.69	28.0934	11	251.189	17.0722	11
	86	308.66	328.756	194.649	385.288	290.612	339.797	512.812	461.982	443.923	464.189	304.733	210.128	168.624	371.489	183.708	286.552	253.454	260.32	267.926	218.906	283.898	304.887	Row 44	352.113	28.4246	11	252.105	17.2698	11
	88	324.25	328.766	201.591	410.859	303.436	340.056	513.637	465.099	475.099	477.005	318.049	202.038	168.344	365.919	192.667	289.053	268.212	262.671	265.316	215.487	274.072	309.123	Row 45	366.855	28.7628	11	255.445	17.5665	11
	90	335.643	317.991	211.602	435.096	331.813	342.992	517.134	462.841	496.651	501.773	332.011	194.803	165.963	370.303	209.705	290.316	263.735	254.196	260.644	221.467	260.271	302.619	Row 46	377.986	29.1268	11	255.718	17.2813	11
	92	345.701	322.025	216.826	441.185	355.924	344.792	515.522	466.699	523.634	520.16	340.795	187.88	159.152	368.113	214.211	299.239	264.081	248.291	256.254	222.086	252.119	289.456	Row 47	389.595	29.5869	11	254.002	16.9659	11
	94	353.452	324.792	227.101	439.983	381.109	341.266	512.361	461.123	532.682	543.721	350.535	177.202	154.648	350.072	214.445	303.286	259.106	240.352	243.807	214.498	248.403	280.734	Row 48	399.388	30.1944	11	250.989	17.146	11
	96	355.552	326.589	230.244	443.351	407.509	340.648	479.306	457.837	534.309	535.907	353.836	172.57	149.598	340.431	222.308	305.44	252.224	229.324	236.686	213.107	243.073	269.064	Row 49	406.193	30.1162	11	244.232	16.6694	11
	98	356.071	312.667	230.2	435.178	425.786	339.916	449.676	456.641	539.521	552.383	358.753	163.712	144.592	329.977	219.706	301.598	253.379	219.065	227.94	208.688	232.764	256.483	Row 50	405.917	28.5292	11	239.439	16.3065	11
	100	360.248	310.168	237.052	446.882	436.128	338.215	452.375	456.362	551.932	561.531	361.825	154.819	143.921	325.005	221.781	297.678	257.417	208.253	215.923	209.857	226.06	250.847	Row 51	405.163	29.1816	11	232.537	16.1468	11
	102	366.842	328.31	243.35	459.974	448.721	338.694	465.393	446.486	561.282	586.318	360.645	150.521	141.209	324.759	218.967	295.406	257.55	201.211	204.903	206.894	224.955	242.423	Row 52	410.247	29.9879	11	228.324	16.2322	11
	104	362.382	333.958	245.925	462.204	466.45	340.29	463.971	436.594	575.902	604.131	361.641	146.979	136.142	315.736	218.617	284.213	261.362	195.379	198.069	203.763	220.237	239.599	Row 53	418.729	30.9488	11	224.436	16.5613	11
	106	350.011	334.035	247.902	478.76	471.779	339.819	453.857	428.259	579.785	578.769	360.543	140.673	134.243	305.753	210.564	280.968	263.199	191.727	190.921	205.939	216.922	233.386	Row 54	423.041	32.3391	11	220.009	16.265	11
	108	352.956	327.939	253.704	490.44	480.764	338.812	454.151	415.156	586.244	583.923	363.129	137.785	128.999	304.666	204.669	275.209	263.653	184.242	184.482	206.808	211.558	222.088	Row 55	420.32	31.6165	11	215.845	16.1004	11
	110	352.925	325.528	266.933	492.462	485.721	334.771	456.901	408.24	598.976	584.389	363.832	133.587	124.938	292.281	202.427	271.839	264.037	177.894	177.293	202.201	207.83	212.983	Row 56	422.475	32.2962	11	211.287	16.3352	11
	112	346.363	324.792	278.736	476.701	493.936	332.31	456.756	396.371	610.644	583.991	362.95	129.589	122.585	286.459	198.115	260.713	259.807	169.176	169.961	198.757	207.538	202.717	Row 57	424.607	32.6364	11	206.119	16.1402	11
	114	338.371	324.65	289.382	479.271	488.632	333.884	445.205	381.981	629.89	588.411	360.241	126.93	120.05	283	189.973	250.353	259.948	163.943	165.178	193.357	204.043	190.491	Row 58	423.959	32.897	11	200.492	15.8424	11
	116	338.222	325.318	296.996	478.594	481.305	328.793	439.45	371.432	648.775	600.486	356.501	120.739	118.666	276.764	178.754	240.825	259.487	162.067	158.717	191.072	201.623	180.662	Row 59	423.629	33.8953	11	195.206	15.7424	11
	118	340.594	324.743	311.847	488.544	474.186	325.747	435.811	361.53	663.702	590.184	354.33	117.708	116.616	265.574	171.92	232.263	254.408	157.839	151.903	189.26	200.38	170.822	Row 60	424.17	35.3918	11	189.943	15.6478	11
	120	338.826	322.336	319.631	476.438	470.916	323.945	414.66	352.752	672.744	589.518	350.88	112.279	110.858	254.439	167.547	226.238	246.041	153.404	148.982	182.404	200.443	162.938	Row 61	424.656	35.6358	11	184.427	15.137	11
	122	332.336	303.892	328.486	472.09	449.643	322.974	390.74	345.135	683.993	588.756	348.117	108.774	107.127	240.034	163.79	222.838	243.732	151.192	144.024	174.233	195.484	155.895	Row 62	421.15	36.0726	11	178.688	14.7488	11
	124	338.891	295.986	337.534	469.655	438.788	322.235	382.619	337.892	696.596	594.569	346.326	102.354	105.106	227.413	161.403	217.964	239.267	147.798	138.841	167.764	194.275	147.457	Row 63	415.106	37.1829	11	173.375	14.3472	11
	126	349.794	294.606	349.169	466.51	429.302	314.775	375.967	332.115	708.897	593.764	344.14	99.3101	102.2	221.28	158.079	213.831	234.982	144.338	134.927	157.648	190.653	141.454	Row 64	414.645	38.301	11	168.149	14.0727	11
	128	353.143	297.683	357.307	436.922	426.367	310.216	357.903	329.507	714.775	599.318	342.061	94.7541	101.795	215.344	158.551	208.697	230.491	140.636	127.988	149.449	191.994	133.314	Row 65	414.458	39.0486	11	163.518	13.9252	11
	130	365.538	296.961	359.306	429.39	411.584	307.326	346.485	329.005	725.154	590.955	342.189	92.8364	100.186	213.815	153.702	205.429	227.406	138.221	124.302	141.037	189.31	132.944	Row 66	411.382	39.5533	11	159.365	13.9129	11
	132	368.853	295.602	362.59	438.606	395.987	308.203	331.94	322.474	727.587	583.12	339.64	92.7342	99.6294	206.707	152.822	204.47	223.43	133.155	121.136	133.991	186.033	126.362	Row 67	409.445	39.9433	11	156.29	13.876	11
	134	379.172	300.513	361.133	433.425	385.661	300.404	330.179	316.305	727.067	575.159	339.673	91.0147	97.2712	204.431	151.749	202.306	220.489	130.789	115.762	129.959	184.023	127.495	Row 68	406.782	40.2072	11	152.77	13.6665	11
	136	388.001	299.244	374.804	423.436	358.831	295.422	320.2	311.304	724.479	574.586	337.23	90.6564	95.3479	197.728	149.501	200.889	217.32	130.256	114.587	128.706	182.472	122.642	Row 69	404.426	40.0047	11	150.481	13.663	11
	138	393.399	294.992	381.881	410.294	349.159	290.828	302.484	307.879	723.336	564.228	334.282	89.9063	94.0708	196.577	147.007	199.266	213.692	128.089	111.659	124.694	181.741	119.701	Row 70	400.685	40.2321	11	148.191	13.4071	11
	140	399.287	294.102	386.451	409.529	341.505	284.691	291.013	302.927	727.573	557.229	327.023	88.359	92.6323	192.933	141.413	194.718	210.996	128.936	106.812	120.995	181.405	119.768	Row 71	395.706	40.4111	11	146.037	13.3977	11
	142	402.119	287.858	387.898	398.308	330.56	279.678	283.584	298.382	727.624	541.648	324.612	85.3162	91.6882	195.806	138.272	192.792	206.285	127.675	103.629	119.001	177.671	117.903	Row 72	392.848	41.1534	11	143.543	13.2527	11
	144	398.968	284.35	389.163	395.792	316.66	275.64	283.231	294.552	724.841	520.979	324.118	82.2664	91.2464	194.589	134.241	191.405	203.266	125.42	101.038	117.963	176.73	117.482	Row 73	387.479	41.2606	11	141.458	13.2878	11
	146	389.542	276.291	388.108	390.852	298.002	271.848	283.212	292.898	724.825	517.386	324.992	81.0032	89.681	192.506	134.741	190.159	198.663	122.07	96.2211	117.46	177.074	115.668	Row 74	382.572	40.8156	11	139.604	13.2935	11
	148	375.813	276.089	393.633	399.527	284.491	268.294	296.225	289.598	726.316	501.464	322.815	79.023	88.2097	193.486	130.963	190.881	196.07	122.617	98.3004	116.463	175.919	117.041	Row 75	377.996	41.2494	11	137.75	13.2841	11
	150	359.895	271.163	392.444	397.581	280.625	266.803	299.164	283.62	721.382	503.045	315.638	77.1991	86.752	194.637	128.956	190.53	191.99	120.258	94.7436	116.345	176.982	108.665	Row 76	375.842	41.1142	11	137.179	13.2803	11
	152	359.129	269.021	392.315	397.201	272.644	260.458	307.501	282.204	713.633	511.046	308.913	73.0051	85.0571	197.727	125.589	189.65	188.993	123.675	91.5787	116.641	176.207	111.683	Row 77	371.942	41.1578	11	135.187	13.563	11
	154	351.375	253.645	403.419	397.274	266.737	260.183	304.387	281.714	720.499	505.576	303.423	69.5406	83.7069	196.592	126.849	187.856	186.634	123.89	92.8258	116.442	176.719	110.821	Row 78	370.369	41.1596	11	134.528	13.7685	11
	156	341.101	243.112	401.602	400.129	276.45	256.127	305.276	281.112	717.609	497.925	300.007	67.5417	81.1567	193.759	122.601	186.324	187.439	119.71	90.7728	114.745	177.279	107.588	Row 79	368.021	42.2319	11	133.807	13.7483	11
	158	328.981	237.111	387.469	405.66	270.635	252.333	311.707	276.42	714.827	504.364	296.592	65.195	79.1548	189.266	120.436	185.242	188.071	117.299	87.9403	113.634	176.409	111.928	Row 80	365.496	42.0523	11	131.72	13.9677	11
	160	317.188	233.261	390.443	395.668	259.704	252.354	322.727	274.574	714.775	501.063	299.167	64.2774	78.7481	191.034	119.323	188.016	183.663	113.959	87.308	111.651	173.212	109.777	Row 81	362.373	42.48	11	130.416	13.9771	11
	162	299.611	223.484	389.902	393.246	264.649	248.271	322.199	274.126	708	498.786	296.2	63.0353	77.9739	183.296	116.023	185.99	182.617	111.427	85.8649	110.263	172.576	110.67	Row 82	360.084	42.6287	11	129.179	14.0507	11
	164	298.183	225.716	388.982	386.227	258.095	244.875	322.21	269.588	704.269	504.963	284.942	61.682	76.4443	178.369	114.582	183.471	182.813	109.578	84.0854	107.301	174.128	106.386	Row 83	356.225	42.5271	11	127.249	13.7893	11
	166	298.575	227.341	386.779	378.937	258.188	245.597	319.65	266.741	702.437	511.752	273.854	60.4467	73.8694	174.465	112.326	178.624	181.872	112.066	86.9482	105.075	172.501	102.968	Row 84	353.459	42.7807	11	125.349	13.8395	11
	168	296.676	214.638	375.074	379.285	250.023	240.761	306.109	263.704	701.92	519.953	267.065	61.6896	72.2938	175.764	110.199	176.471	180.287	108.695	84.038	104.503	171.015	101.522	Row 85	351.805	42.9799	11	123.742	13.5631	11
	170	290.336	212.999	380.192	375.928	237.926	237.88	293.72	261.426	697.848	521.635	260.916	61.8263	72.1351	172.852	110.84	175.657	179.151	108.948	84.2201	103.103	170.863	95.2711	Row 86	346.837	44.0511	11	122.407	13.5668	11
	172	277.736	209.767	382.112	374.063	227.518	235.198	289.048	259.918	702.748	518.921	255.159	61.7504	69.5789	168.431	109.514	174.823	177.443	105.127	84.6481	101.455	169.583	92.9882	Row 87	342.801	44.5053	11	121.352	13.4892	11
	174	272.575	211.41	369.618	373.218	222.517	232.945	289.694	256.025	696.006	516.552	247.769	61.5095	67.0841	169.19	105.692	172.997	177.258	105.527	83.0768	98.5257	166.574	91.9474	Row 88	339.29	45.4481	11	119.576	13.3815	11
	176	267.226	213.817	367.262	371.277	208.912	233.625	286.414	250.708	704.024	518.435	240.544	60.8892	65.4949	168.317	106.184	170.655	171.927	107.554	83.2618	96.4764	163.005	87.217	Row 89	335.303	45.1344	11	118.126	13.4449	11
	178	262.154	220.648	373.11	364.368	202.701	230.549	283.972	248.294	702.33	515.445	237.135	59.8289	63.7775	164.889	106.081	170.781	168.662	106.999	84.9124	96.9823	162.097	82.321	Row 90	332.931	46.3169	11	116.453	13.1759	11
	180	256.159	221.9	370.969	361.575	194.751	228.049	280.814	244.077	698.384	512.902	227.783	57.8878	61.8296	161.775	105.842	166.309	169.587	105.5	86.1045	95.5008	159.894	75.8584	Row 91	330.973	46.3312	11	115.212	13.0755	11
	182	259.392	233.153	355.139	363.388	188.183	224.628	276.232	243.929	701.322	523.346	229.913	57.7874	61.5637	161.058	105.355	164.993	168.655	106.694	88.1539	95.1725	158.909	78.8044	Row 92	327.033	46.4967	11	113.281	13.071	11
	184	249.955	230.344	355.454	365.566	180.373	219.448	266.062	244.849	700.903	520.569	228.581	58.2503	60.4996	163.188	106.082	165.226	164.588	107.493	89.4682	93.6421	152.719	79.8989	Row 93	327.148	46.9832	11	113.377	12.8322	11
	186	247.009	229.163	342.952	380.456	176.793	214.691	262.393	239.711	698.997	521.203	226.896	57.3218	59.9315	163.977	101.913	165.226	164.085	103	88.4308	92.2796	150.093	77.9408	Row 94	323.828	47.4775	11	112.823	12.5557	11
	188	237.355	254.538	340.525	373.399	176.812	216.139	262.493	238.326	692.936	517.316	221.318	56.3156	57.7772	155.825	100.894	163.014	162.11	104.428	89.722	90.1721	146.614	77.1072	Row 95	321.842	47.8517	11	111.291	12.6782	11
	190	232.849	259.886	330.157	373.599	170.331	210.823	264.92	233.831	695.258	508.762	223.721	55.7224	55.8075	155.571	95.8042	160.048	162.542	101.75	91.7184	89.3858	147.271	77.7361	Row 96	321.014	47.0394	11	109.453	12.2744	11
	192	228.088	256.178	313.92	375.48	162.304	206.523	261.856	231.71	693.194	511.23	226.819	54.9703	55.2904	152.744	95.6117	158.096	161.679	99.9704	91.6827	88.3256	148.733	74.3918	Row 97	318.558	47.1613	11	108.487	12.3062	11
	194	221.231	253.447	308.744	373.857	152.187	204.795	257.808	228.94	692.989	512.88	229.986	56.4132	56.1494	149.576	92.0876	157.192	160.814	97.6698	90.2928	87.5373	147.832	70.1788	Row 98	315.209	47.5614	11	107.409	12.2992	11
	196	216.897	256.631	310.339	371.803	156.662	202.741	252.224	228.135	690.774	509.041	231.942	55.5449	54.3149	150.29	89.6196	157.258	160.143	92.7623	89.0982	86.2021	149.44	77.9386	Row 99	312.442	48.11	11	105.977	12.1923	11
	198	213.497	248.204	315.415	375.798	148.64	199.97	245.32	224.405	693.256	500.139	235.417	54.2006	53.8223	149.589	87.3251	154.75	158.889	94.812	89.5106	85.7568	147.704	84.4668	Row 100	311.563	47.7746	11	105.692	12.2594	11
	200	210.956	240.88	306.126	381.656	149.708	197.832	244.802	221.402	689.436	496.244	234.135	53.9042	53.0176	145.652	87.0893	154.837	160.346	97.6172	89.9022	86.7649	148.092	85.6228	Row 101	309.097	48.2169	11	105.53	11.9983	11
	202	211.901	238.443	317.249	379.214	143.479	196.223	247.51	216.915	683.843	487.279	228.984	51.3812	50.855	144.787	86.2731	154.007	159.373	95.8332	87.8837	85.4359	148.41	75.4247	Row 102	306.652	48.0911	11	105.713	11.9373	11
	204	203.121	237.225	307.315	371.019	137.471	195.849	244.763	213.439	677.935	479.785	234.328	47.9545	49.5402	143.509	84.78	154.028	162.837	99.542	88.6389	86.6824	148.459	72.8144	Row 103	304.64	47.6984	11	103.606	12.283	11
	206	197.768	238.821	312.03	358.197	135.819	193.141	248.388	211.366	675.069	465.532	232.151	47.6615	48.5164	141.625	86.0174	154.854	162.178	99.9917	87.023	88.1821	151.843	72.8891	Row 104	300.205	47.2614	11	103.526	12.6147	11
	208	201.115	219.021	315.83	362.246	128.688	190.082	246.137	212.114	672.259	457.885	231.137	45.8026	49.381	144.205	87.2831	155.594	160.609	96.2062	86.4809	88.2953	152.565	75.0589	Row 105	297.117	46.633	11	103.707	12.711	11
	210	199.104	216.162	312.341	361.827	132.89	187.525	242.585	211.652	670.207	454.906	225.101	44.3284	48.2967	139.288	89.0382	155.413	159.556	98.3111	84.9199	88.3096	150.429	75.5132	Row 106	294.229	46.7485	11	103.771	12.7716	11
	212	199.325	221.262	320.57	351.912	134.17	184.122	239.053	209.504	667.176	443.689	219.142	43.5094	47.4674	140.491	87.7706	154.925	160.803	98.5367	85.2549	89.4792	147.612	78.4642	Row 107	292.209	46.5982	11	103.037	12.5994	11
	214	198.102	217.469	313.684	350.967	133.47	179.379	235.807	208.513	657.38	441.408	213.013	40.2968	45.4615	139.552	87.6204	156.702	158.678	98.0242	85.3219	88.8424	145.454	82.9881	Row 108	289.993	46.0421	11	103.119	12.5798	11
	216	197.512	215.326	290.873	341.891	123.631	173.364	235.345	208.418	654.372	431.643	212.626	39.5594	45.084	142.357	87.2029	156.673	160.901	98.5982	84.1563	88.9419	142.618	84.7283	Row 109	286.29	45.524	11	102.631	12.6268	11
	218	195.728	220.131	272.431	335.195	119.85	169.443	238.046	208.318	649.436	433.056	209.283	38.3611	44.6458	142.639	88.0045	157.912	159.43	98.3438	83.8292	86.7799	143.882	76.0778	Row 110	280.455	45.2833	11	102.802	12.7514	11
	220	190.768	224.217	276.159	340.334	113.444	165.27	232.146	211.551	650.677	424.96	213.678	36.0344	43.1393	139.81	87.3448	156.78	158	98.2977	80.912	85.2365	142.096	81.4966	Row 111	277.356	45.0648	11	101.81	13.0077	11
	222	181.987	219.598	263.29	339.082	111.625	162.097	221.728	211.999	649.263	411.464	213.835	36.6629	41.8121	139.169	87.0405	155.777	157.912	98.2454	81.3646	85.7502	142.365	88.9302	Row 112	276.655	45.2567	11	100.832	12.9157	11
	224	188.225	215.928	251.683	343.103	109.642	157.346	219.704	208.854	646.825	404.701	213.349	38.0121	40.5851	138.569	85.6751	155.442	154.961	92.5458	78.3238	84.9531	144.924	84.2374	Row 113	271.452	45.1772	11	101.366	12.7973	11
	226	188.003	212.277	247.782	341.82	103.59	155.677	212.375	211.676	644.791	393.661	217.264	36.7628	39.4375	138.561	86.2063	155.291	154.134	95.4911	80.556	82.7625	140.957	83.3589	Row 114	269.033	45.0561	11	99.839	12.8552	11
	228	181.981	204.402	232.972	339.68	108.613	153.456	205.931	207.693	650.434	386.8	220.876	35.2553	37.912	136.331	84.6311	154.588	155.683	94.6848	80.5186	82.8009	139.125	83.2292	Row 115	266.265	44.8816	11	99.4107	12.7841	11
	230	182.048	191.313	214.247	334.929	103.474	153.061	199.452	206.599	650.938	374.771	225.44	34.1366	37.578	137.675	83.2891	154.479	154.046	95.4381	78.4207	83.0328	138.283	88.1312	Row 116	262.985	45.3408	11	98.6144	12.8551	11
	232	180.04	183.139	191.78	340.044	97.9744	151.832	196.419	205.188	650.252	365.885	229.568	31.9172	37.2981	137.889	83.1449	152.363	151.288	94.6941	77.6488	81.5164	138.034	80.432	Row 117	257.843	45.5377	11	98.5918	12.8562	11
	234	177.657	191.435	187.766	338.16	101.278	149.771	192.266	207.359	658.433	351.309	233.412	31.8027	37.457	134.968	84.0089	150.154	149.533	94.2164	79.7031	80.9962	138.668	77.2763	Row 118	253.829	45.9622	11	96.9297	12.882	11
	236	170.252	191.058	197.01	346.225	105.135	149.553	189.005	206.66	653.178	341.787	233.264	30.3675	36.3006	129.357	84.6545	146.091	147.042	96.6948	77.2959	81.5298	138.195	72.3103	Row 119	253.531	46.2054	11	96.2531	12.6756	11
	238	165.54	187.415	193.614	345.391	112.241	148.356	181.384	210.176	654.371	328.395	226.289	29.539	34.8627	130.272	83.3335	142.698	147.277	96.0632	76.3634	81.8856	136.742	74.1395	Row 120	253.012	45.6999	11	94.5308	12.47	11
	240	160.879	184.969	171.711	334.44	116.084	146.705	178.272	209.3	650.964	325.285	225.268	29.463	34.7315	133.179	83.2542	142.215	144.367	95.8575	77.1263	83.4158	136.736	72.0439	Row 121	250.288	45.6425	11	93.925	12.4225	11
	242	161.331	189.314	180.798	330.349	121.526	145.239	178.053	205.71	651.943	318.16	224.087	28.3915	34.0714	130.726	82.7373	143.533	143.849	95.4076	77.9002	82.3403	136.245	65.6519	Row 122	245.807	45.4966	11	93.8535	12.3943	11
	244	151.235	186.315	181.806	321.713	128.193	147.291	174.959	209.957	651.011	310.312	220.078	28.0306	33.8163	131.188	83.4599	143.217	142.805	97.849	77.8834	81.5693	134.208	65.4005	Row 123	246.046	45.1373	11	92.8048	12.5335	11
	246	151.094	178.923	180.549	311.81	136.19	145.571	174.042	209.597	650.248	305.925	219.926	26.5115	34.3214	131.556	82.3243	140.439	139.401	96.5464	77.5676	83.4807	134.341	70.5208	Row 124	243.897	44.8388	11	92.6752	12.4742	11
	248	148.999	179.692	195.904	311.022	131.144	145.077	174.782	210.528	645.333	296.274	216.005	26.8092	33.489	135.221	81.8926	138.7	138.176	102.028	75.4741	82.7063	134.91	65.6462	Row 125	242.17	44.5477	11	92.4554	12.2179	11
	250	144.84	182.862	219.333	311.039	132.887	142.561	173.569	212.131	642.604	290.659	211.389	25.1262	32.5724	136.795	80.7224	140.152	137.302	99.4254	76.1594	83.1522	134.353	56.5776	Row 126	241.342	43.9944	11	92.2775	12.414	11
	252	142.513	187.807	237.619	292.037	133.738	141.81	169.001	215.081	639.344	284.411	207.06	24.2781	32.1638	135.468	78.6338	139.603	137.538	101.887	78.0889	83.2616	136.045	59.2439	Row 127	242.17	43.628	11	91.1216	12.7682	11
	254	143.801	179.463	247.126	290.607	128.419	140.716	164.467	216.818	630.404	286.047	206.766	23.3933	32.3142	138.291	77.7028	139.255	137.814	103.008	75.4856	84.5774	135.831	55.8135	Row 128	240.947	43.0707	11	91.4738	12.775	11
	256	144.698	175.942	237.813	281.967	126.441	143.027	162.397	217.86	633.46	281.26	205.692	22.4616	32.3851	137.001	77.9611	141.954	138.779	102.914	77.8171	84.1157	136.549	56.7244	Row 129	239.512	42.6101	11	91.226	13.011	11
	258	148.747	171.543	255.763	275.013	120.07	141.572	162.228	215.887	621.896	280.779	210.257	22.5153	32.8947	140.188	77.9188	143.406	138.291	102.016	75.7526	84.7454	135.597	52.3163	Row 130	237.323	42.7865	11	91.6966	13.11	11
	260	149.297	175.463	268.418	273.266	117.544	140.244	159.46	214.359	622.645	272.268	209.281	22.3851	33.3893	138.767	76.8382	143.222	138.998	101.459	76.2357	84.2841	135.05	42.1675	Row 131	236.705	41.9374	11	91.4219	13.3199	11
	262	147.432	166.26	289.01	278.184	115.999	138.507	157.768	218.962	620.442	264.708	208.394	22.8124	33.7556	139.444	77.1455	141.829	136.084	103.012	73.8573	82.9707	135.21	42.0742	Row 132	236.568	42.0681	11	90.2541	13.5618	11
	264	151.506	165.549	290.14	280.577	112.6	135.809	155.51	218.84	618.927	259.508	208.989	21.6446	34.0231	144.892	76.0458	140.51	132.99	102.27	73.6809	82.2404	136.622	43.4029	Row 133	236.879	42.3176	11	89.8359	13.4561	11
	266	153.223	163.313	290.785	284.766	104.441	135.813	152.249	220.899	619.306	255.445	206.885	22.5729	33.3647	146.934	74.7908	141.36	132.659	98.2698	71.2842	80.2907	135.139	38.4659	Row 134	236.178	42.3164	11	89.8474	13.5629	11
	268	156.945	167.824	275.702	270.922	99.1921	135.652	150.372	218.442	618.904	259.021	210.616	22.5307	34.526	144.303	75.2403	140.961	130.876	92.4402	72.2697	79.3131	136.608	39.5036	Row 135	235.193	42.6662	11	88.6482	13.7743	11
	270	151.085	174.384	272.476	264.336	91.833	136.577	150.102	219.939	617.182	254.662	213.051	22.9315	34.7338	140.683	76.5538	138.277	128.829	91.0326	71.8999	77.0453	135.502	48.3728	Row 136	233.054	42.4065	11	88.052	13.5442	11
	272	151.523	175.924	268.721	271.84	92.5988	136.908	149.84	217.291	616.945	250.929	215.14	22.4724	34.7553	138.553	78.5667	137.523	125.969	90.2313	71.6575	75.7132	131.231	51.7169	Row 137	231.421	42.361	11	87.8055	12.9289	11
	274	153.487	177.004	255.37	269.556	87.6167	136.863	146.311	217.793	624.258	240.964	213.025	22.4047	33.5904	136.472	80.1319	135.902	124.105	88.2894	73.927	74.5292	130.685	54.5216	Row 138	231.605	42.3	11	87.1262	12.5291	11
	276	154.743	174.98	254.095	265.353	84.392	134.617	142.36	216.833	619.433	241.587	212.227	22.8117	33.5777	137.162	80.3443	135	120.527	87.3876	76.2894	73.0933	129.299	50.7771	Row 139	229.295	42.939	11	86.778	12.2766	11
	278	152.343	173.499	244.131	271.995	81.8036	133.663	141.848	215.921	623.705	235.786	211.901	22.9123	33.2232	131.529	79.9358	135.038	116.391	87.8073	77.3312	72.7503	127.009	57.6238	Row 140	227.329	42.7152	11	86.0244	12.196	11
	280	152.01	168.901	239.142	260.324	77.5269	133.549	137.68	216.382	621.995	231.316	207.695	21.6281	31.6398	130.727	80.7497	135.653	114.745	86.8986	77.3938	71.971	128.021	68.6756	Row 141	226.054	43.2321	11	85.5956	11.6551	11
	282	152.707	172.886	207.291	257.761	73.0807	132.506	135.887	212.907	615.726	228.465	209.061	19.2437	32.2857	132.129	79.0338	135.465	113.264	83.6329	81.1263	73.1708	127.386	69.9525	Row 142	222.411	43.2333	11	86.1911	11.582	11
	284	154.968	177.183	208.429	256.961	70.8864	131.076	134.453	210.521	614.597	225.84	206.264	20.3868	31.423	124.259	78.7327	135.715	114.093	81.1944	81.4138	73.2278	125.197	71.5401	Row 143	218.025	42.7943	11	86.0627	11.6277	11
	286	147.243	183.771	212.065	257.362	73.1628	131.022	134.378	204.646	608.362	225.874	205.952	19.7245	31.1478	121.739	78.3904	135.183	112.868	84.4702	84.6395	73.6072	123.807	72.6569	Row 144	217.38	42.7431	11	85.1984	11.2842	11
	288	146.217	180.654	233.3	266.167	74.5256	128.993	132.388	208.653	605.309	218.08	204.175	19.3648	29.5681	124.676	77.0619	136.032	111.527	83.9693	83.9033	73.1868	123.112	68.1845	Row 145	216.713	42.2168	11	85.294	11.1343	11
	290	151.959	177.466	228.269	270.912	79.1977	128.06	130.212	206.697	597.809	222.08	204.876	19.2323	29.3873	126.818	75.1296	136.279	111.905	86.5937	83.3237	74.4809	121.454	64.6813	Row 146	218.042	42.1281	11	84.5987	11.3623	11
	292	148.013	166.687	226.44	276.143	79.6714	126.945	126.924	207.685	591.942	219.287	204.585	19.4105	28.5185	124.935	73.194	137.29	113.193	84.2531	80.5991	75.357	120.918	63.7531	Row 147	217.958	41.4008	11	84.4804	11.4703	11
	294	143.905	173.623	236.587	274.435	84.4975	125.856	130.661	205.297	583.769	217.168	206.451	18.3106	28.538	128.371	71.8314	138.604	111.915	85.3017	77.3968	75.5435	122.216	61.6977	Row 148	215.848	41.2061	11	83.7656	11.518	11
	296	141.894	173.696	240.12	281.382	85.6348	123.963	133.018	205.294	577.933	212.346	205.084	18.6365	28.3344	126.207	69.3301	138.979	110.594	83.1224	73.8397	76.7527	122.501	71.2779	Row 149	216.568	40.3385	11	83.6114	11.8098	11
	298	139.25	178.755	241.725	281.319	82.4737	125.141	129.563	204.713	580.242	211.457	203.396	18.7718	27.0882	123.874	68.4558	139.347	113.116	80.859	73.9464	77.2001	126.872	61.0893	Row 150	216.397	39.9694	11	83.5977	11.6371	11
	300	139.879	177.481	250.389	281.437	77.8318	124.361	132.358	201.162	572.909	212.49	207.88	18.6033	26.6864	125.383	66.5116	139.854	112.436	77.6848	72.1968	76.8793	126.387	56.1598	Row 151	216.185	40.3102	11	82.7836	11.9621	11
	302	138.384	174.427	248.422	281.302	78.9581	124.777	132.264	204.586	576.624	213.813	206.273	18.509	25.2483	128.573	65.4659	140.877	114.236	81.3786	68.4804	76.4319	125.573	54.3402	Row 152	216.198	39.8758	11	81.7075	12.1551	11
	304	136.048	173.422	258.334	271.667	77.8985	124.175	131.562	205.706	577.765	211.445	206.843	16.588	24.5659	129.332	65.1834	139.609	111.341	83.7287	69.9115	74.992	125.975	54.8554	Row 153	216.348	40.1655	11	81.7376	12.4598	11
	306	139.435	173.972	252.939	268.43	70.9763	122.025	130.213	209.513	583.28	203.904	206.24	14.6884	23.9116	126.874	65.0487	139.12	114.478	81.8651	67.2687	74.0719	127.286	56.3026	Row 154	215.897	40.3186	11	81.462	12.4849	11
	308	138.949	178.339	237.798	272.184	68.5484	121.883	128.741	210.298	580.932	206.127	206.65	13.5577	23.8504	124.989	63.8154	138.804	114.514	84.1942	68.7552	74.6501	127.111	58.18	Row 155	214.63	40.9125	11	80.9924	12.6145	11
	310	136.722	175.202	239.259	276.204	66.5748	120.552	128.813	212.418	583.519	201.774	204.402	12.7485	22.92	122.544	62.5921	139.124	116.073	85.1092	68.7345	72.829	127.477	52.8421	Row 156	213.677	40.7358	11	81.1293	12.5614	11
	312	139.294	178.515	242.556	276.409	64.2964	119.818	129.559	212.067	585.168	203.928	204.741	10.7807	24.0681	125.934	60.9616	139.379	117.475	88.6006	69.4537	71.3462	130.897	51.1495	Row 157	213.222	41.1747	11	80.272	12.7515	11
	314	138.61	167.944	240.685	275.512	55.7479	120.283	124.306	211.657	585.531	200.743	202.693	10.615	26.3987	118.168	59.6827	138.366	121.616	87.7675	70.2661	71.2617	128.551	52.5511	Row 158	214.214	41.3321	11	80.9132	13.1412	11
	316	137.038	163.71	243.883	273.233	53.4877	121.202	125.746	210.081	585.933	197.37	206.482	8.82281	26.6668	124.505	58.614	137.882	123.736	89.9147	69.7892	70.9208	128.495	50.301	Row 159	211.247	41.8257	11	80.4767	12.8045	11
	318	136.255	164.468	236.496	265.029	54.2173	120.064	129.478	209.499	582.503	190.718	205.758	6.11057	27.173	128.452	58.8778	137.764	123.83	94.4545	68.4712	70.5616	124.428	55.4633	Row 160	210.742	41.9506	11	80.8771	13.1848	11
	320	138.81	160.938	222.634	270.447	57.8396	121.558	129.152	213.638	586.511	188.275	203.219	5.17227	27.5586	126.488	57.7998	136.622	124.045	97.9043	68.2699	70.0925	124.04	53.879	Row 161	208.59	41.4738	11	81.417	13.2413	11
	322	141.261	160.604	225.04	268.164	52.9459	120.646	130.196	215.97	579.61	185.019	201.35	5.34541	28.2419	119.012	58.1248	140.226	121.83	99.3207	68.9826	69.643	123.931	58.161	Row 162	208.457	41.6768	11	81.0792	13.2509	11
	324	140.777	154.699	221.378	282.126	53.066	120.934	126.562	215.77	577.491	184.975	200.198	5.23003	28.8521	118.023	56.885	140.761	124.807	99.5038	69.3074	70.4069	122.317	54.7742	Row 163	207.346	41.2378	11	81.1653	13.0117	11
	326	138.267	151.007	227.521	285.447	56.7768	121.549	125.379	214.201	567.763	186.717	199.471	3.75624	29.1663	122.992	56.4814	141.373	122.925	102.068	68.8967	70.6719	121.893	51.5688	Row 164	207.089	41.387	11	80.988	13.1043	11
	328	139.183	142.832	231.054	280.582	55.6567	121.448	124.473	217.532	562.528	180.549	199.051	3.96192	29.1331	123.368	56.2836	142.033	124.846	102.947	66.1648	71.2234	118.366	59.7578	Row 165	206.736	40.6352	11	81.0721	13.3675	11
	330	140.449	142.27	231.873	279.332	87.6167	122.832	123.897	215.012	556.097	173.422	198.8	3.62415	29.5963	127.491	56.1963	141.57	121.253	101.777	68.2795	71.5086	118.609	64.938	Row 166	204.99	40.3365	11	81.644	13.2523	11
	332	139.484	141.321	237.948	276.85	84.392	123.371	124.153	214.535	553.257	168.702	198.09	4.48951	28.2866	132.559	56.8105	140.187	117.319	100.716	69.4679	73.7079	115.94	68.5948	Row 167	206.509	38.828	11	82.2584	13.1542	11
	334	139.126	142.408	248.127	277.702	81.8036	123.214	127.186	214.813	547.922	167.575	197.088	4.41624	26.2966	141.247	55.7167	146.162	116.55	102.969	71.4579	73.8392	114.929	65.6439	Row 168	205.646	38.7388	11	82.5526	13.0109	11
	336	138.242	144.365	252.08	279.007	77.5269	121.326	123.474	216.78	547.612	165.893	192.942	4.23893	25.6211	138.358	56.7869	150.961	114.496	103.072	72.0149	73.5855	112.578	59.8847	Row 169	206.088	38.4313	11	83.5661	13.6767	11
	338	137.58	140.361	254.172	283.986	73.0807	122.292	121.648	217.556	544.181	165.106	192.439	4.32207	26.7576	137.024	55.5021	157.292	113.447	100.594	73.0401	73.2983	113.796	54.3893	Row 170	205.386	38.7203	11	82.8724	13.7772	11
	340	139.862	141.237	257.987	291.096	70.8864	121.297	121.226	217.326	536.049	163.681	192.197	5.49944	26.2697	137.702	55.5258	162.714	114.419	98.1744	74.8277	73.6376	112.786	58.962	Row 171	204.764	38.791	11	82.6785	14.0594	11
	342	136.381	142.263	257.001	293.429	73.1628	120.115	118.918	212.052	533.458	161.257	192.768	4.71352	26.2639	138.46	55.1066	159.72	112.698	94.3579	73.8711	74.12	110.428	55.727	Row 172	204.804	38.3946	11	83.6834	14.1928	11
	344	133.12	142.679	257.122	288.887	74.5256	120.517	120.716	210.781	527.878	158.885	196.205	3.59211	25.7848	142.385	55.0144	165.256	116.189	94.7967	73.0729	74.715	111.134	58.7153	Row 173	203.71	38.2746	11	82.3151	14.0621	11
	346	133.142	150.965	258.315	285.3	79.1977	121.685	123.086	209.175	524.908	157.312	199.279	5.41155	26.8819	139.66	55.0972	168.223	115.877	96.287	73.9149	75.4068	110.819	63.261	Row 174	202.847	37.7197	11	83.6959	14.5972	11
	348	129.112	152.583	263.397	275.724	79.6714	122.041	123.903	202.607	524.843	154.316	197.259	4.4223	27.382	138.945	55.8791	168.511	116.209	96.455	75.1893	75.6875	112.531	53.9548	Row 175	203.851	37.1119	11	84.6219	14.4453	11
	350	124.119	156.593	258.306	276.221	84.4975	120.135	123.248	201.794	519.96	150.919	198.623	4.44915	27.1053	134.588	56.1643	173.241	117.55	97.0438	73.7379	75.1986	110.62	52.2127	Row 176	202.314	37.0429	11	84.106	14.6306	11
	352	116.222	158.455	263.882	280.798	85.6348	121.567	122.537	201.811	517.697	149.367	198.599	5.6762	27.4498	128.964	55.9735	178.728	115.911	98.2106	74.4539	72.8267	104.684	48.013	Row 177	201.31	36.585	11	83.8101	14.7896	11
	354	111.379	165.423	258.489	271.521	82.4737	121.237	123.392	203.513	512.731	149.072	200.259	5.3052	27.569	126.358	57.6676	172.113	111.51	97.5595	74.0272	72.2678	99.432	46.74	Row 178	201.506	36.688	11	82.8083	14.8498	11
	356	114.961	166.523	239.259	278.25	77.8318	121.938	124.564	201.996	506.072	146.813	201.667	5.73251	27.8668	127.275	57.6464	170.108	114.106	96.9624	73.869	72.5433	90.6965	52.2137	Row 179	199.954	36.1659	11	80.959	14.2482	11

## Sheet: Figure 1J
	Peak Force (nN)
		HC	MPN
	1	402.119	223.208
	2	334.035	171.911
	3	403.419	262.931
	4	492.462	222.308
	5	493.936	305.44
	6	344.792	268.212
	7	517.134	295.354
	8	466.699	267.926
	9	727.624	222.086
	10	604.131	289.985
	11	363.832	333.346
	n	11	11
	Mean	468.2	260.2
	SD	119.2	46.59
	SEM	35.94	14.05
	Minimum	334	171.9
	25% Percentile	363.8	222.3
	Median	466.7	267.9
	75% Percentile	517.1	295.4
	Maximum	727.6	333.3

## Sheet: Figure 1K
	Weight of Clot (mg)
		HC	MPN
	1	120	150
	2	50	110
	3	70	160
	4	100	170
	5	20	370
			330
			170
	n	5	7
	Mean	70	208.6
	SD	43.01	99.4
	SEM	19.24	37.57
	Minimum	10	110
	25% Percentile	30	150
	Median	70	170
	75% Percentile	110	330
	Maximum	120	370

## Sheet: Figure 2A
		AMP:ATP							Bold italic values were detected as outlayers by the Rout test and were eliminated from the analysis
		HC	MPN
	1	0.375803	16.0369
	2	8.50588	52.355
	3	6.30203	20.6486
	4	2.15217	7.08365
	5	1.62399	15.4303
	6	0.343164	14.0412
	7	2.3628	14.4844
	8	1.21
	9	0.767566
	10	4.53795
	11	3.32197
	12	2.17677
	13	2.06977
	14	18.5885
	15	39.8827
	16	2.71792
	n	16	7
	Mean	5.924	20.01
	SD	9.505	14.81
	SEM	2.24	5.599
	Minimum	0.3432	7.084
	25% Percentile	1.52	14.04
	Median	2.534	15.43
	75% Percentile	6.473	20.65
	Maximum	39.88	52.35

[truncated: 79 more sheets: Figure 2B, Figure 2C, Figure 2F, Figure 2G, Figure 3B, Figure 3C, Figure 3D, Figure 3E, Figure 3F, Figure 3G, Figure 3J, Figure 3K, Figure 3L, Figure 4A, Figure 4C, Figure 4D, Figure 4E, Figure 4F, Figure 4G, Figure 4H …]
